# Supplementary material for: A common mechanism for recruiting the Rrm3 and RTEL1 accessory helicases to the eukaryotic replisome
Source: EMBO J. 2024 Jul 22;43(18):3. doi: 10.1038/s44318-024-00168-4 (PMC11405395; doi:10.1038/s44318-024-00168-4)
Supplement: Supplementary file 3 — Source data Fig. 1 [file 44318_2024_168_MOESM3_ESM.zip]

Archive with 16 entries (12 files):
- Figure 1/
- __MACOSX/._Figure 1
- Figure 1/.DS_Store
- __MACOSX/Figure 1/._.DS_Store
- Figure 1/1E/
- __MACOSX/Figure 1/._1E
- Figure 1/1D/
- __MACOSX/Figure 1/._1D
- Figure 1/1C/
- __MACOSX/Figure 1/._1C
- Figure 1/1E/1E.tif
- __MACOSX/Figure 1/1E/._1E.tif
- Figure 1/1D/1D.tif
- __MACOSX/Figure 1/1D/._1D.tif
- Figure 1/1C/1C.tif
- __MACOSX/Figure 1/1C/._1C.tif
