# Supplementary material for: A common mechanism for recruiting the Rrm3 and RTEL1 accessory helicases to the eukaryotic replisome
Source: EMBO J. 2024 Jul 22;43(18):3. doi: 10.1038/s44318-024-00168-4 (PMC11405395; doi:10.1038/s44318-024-00168-4)
Supplement: Supplementary file 4 — Source data Fig. 2 [file 44318_2024_168_MOESM4_ESM.zip]

Archive with 40 entries (33 files):
- Figure 2/
- __MACOSX/._Figure 2
- Figure 2/.DS_Store
- __MACOSX/Figure 2/._.DS_Store
- Figure 2/2A/
- __MACOSX/Figure 2/._2A
- Figure 2/2F/
- __MACOSX/Figure 2/._2F
- Figure 2/2C/
- __MACOSX/Figure 2/._2C
- Figure 2/2D/
- __MACOSX/Figure 2/._2D
- Figure 2/2E/
- __MACOSX/Figure 2/._2E
- Figure 2/2B/
- __MACOSX/Figure 2/._2B
- Figure 2/2A/2A_Psf1.tif
- __MACOSX/Figure 2/2A/._2A_Psf1.tif
- Figure 2/2A/2A_Pol2_Mcm6.tif
- __MACOSX/Figure 2/2A/._2A_Pol2_Mcm6.tif
- Figure 2/2A/2A_FLAG.tif
- __MACOSX/Figure 2/2A/._2A_FLAG.tif
- Figure 2/2F/2F.tif
- __MACOSX/Figure 2/2F/._2F.tif
- Figure 2/2C/2C.tif
- __MACOSX/Figure 2/2C/._2C.tif
- Figure 2/2D/2D_flag.tif
- __MACOSX/Figure 2/2D/._2D_flag.tif
- Figure 2/2D/2D_psf1_mcm6.tif
- __MACOSX/Figure 2/2D/._2D_psf1_mcm6.tif
- Figure 2/2D/2D_flag_mcm6.tif
- __MACOSX/Figure 2/2D/._2D_flag_mcm6.tif
- Figure 2/2E/2E_Mcm6_Psf1.tif
- __MACOSX/Figure 2/2E/._2E_Mcm6_Psf1.tif
- Figure 2/2E/2E_FLAG.tif
- __MACOSX/Figure 2/2E/._2E_FLAG.tif
- Figure 2/2B/2B_Rrm3NBacPif1.tif
- __MACOSX/Figure 2/2B/._2B_Rrm3NBacPif1.tif
- Figure 2/2B/2B_BacPif1.tif
- __MACOSX/Figure 2/2B/._2B_BacPif1.tif
