# Supplementary material for: A common mechanism for recruiting the Rrm3 and RTEL1 accessory helicases to the eukaryotic replisome
Source: EMBO J. 2024 Jul 22;43(18):3. doi: 10.1038/s44318-024-00168-4 (PMC11405395; doi:10.1038/s44318-024-00168-4)
Supplement: Supplementary file 5 — Source data Fig. 4 [file 44318_2024_168_MOESM5_ESM.zip]

Archive with 22 entries (18 files):
- Figure 4/
- __MACOSX/._Figure 4
- Figure 4/.DS_Store
- __MACOSX/Figure 4/._.DS_Store
- Figure 4/4B/
- __MACOSX/Figure 4/._4B
- Figure 4/4C/
- __MACOSX/Figure 4/._4C
- Figure 4/4D/
- __MACOSX/Figure 4/._4D
- Figure 4/4B/4B_Rrm3.tif
- __MACOSX/Figure 4/4B/._4B_Rrm3.tif
- Figure 4/4B/4B_Psf1.tif
- __MACOSX/Figure 4/4B/._4B_Psf1.tif
- Figure 4/4C/4C_FLAG.tif
- __MACOSX/Figure 4/4C/._4C_FLAG.tif
- Figure 4/4C/4C_dpb2.tif
- __MACOSX/Figure 4/4C/._4C_dpb2.tif
- Figure 4/4D/4D_Psf1.tif
- __MACOSX/Figure 4/4D/._4D_Psf1.tif
- Figure 4/4D/4D_FLAG_Mcm6.tif
- __MACOSX/Figure 4/4D/._4D_FLAG_Mcm6.tif
