# Supplementary material for: A common mechanism for recruiting the Rrm3 and RTEL1 accessory helicases to the eukaryotic replisome
Source: EMBO J. 2024 Jul 22;43(18):3. doi: 10.1038/s44318-024-00168-4 (PMC11405395; doi:10.1038/s44318-024-00168-4)
Supplement: Supplementary file 6 — Source data Fig. 5 [file 44318_2024_168_MOESM6_ESM.zip]

Archive with 20 entries (15 files):
- Figure 5/
- __MACOSX/._Figure 5
- Figure 5/5A/
- __MACOSX/Figure 5/._5A
- Figure 5/.DS_Store
- __MACOSX/Figure 5/._.DS_Store
- Figure 5/5C/
- __MACOSX/Figure 5/._5C
- Figure 5/5D/
- __MACOSX/Figure 5/._5D
- Figure 5/5B/
- __MACOSX/Figure 5/._5B
- Figure 5/5A/5A.tif
- __MACOSX/Figure 5/5A/._5A.tif
- Figure 5/5C/5C.tif
- __MACOSX/Figure 5/5C/._5C.tif
- Figure 5/5D/5D.tif
- __MACOSX/Figure 5/5D/._5D.tif
- Figure 5/5B/5B.tif
- __MACOSX/Figure 5/5B/._5B.tif
