# Supplementary material for: A common mechanism for recruiting the Rrm3 and RTEL1 accessory helicases to the eukaryotic replisome
Source: EMBO J. 2024 Jul 22;43(18):3. doi: 10.1038/s44318-024-00168-4 (PMC11405395; doi:10.1038/s44318-024-00168-4)
Supplement: Supplementary file 7 — Source data Fig. 7 [file 44318_2024_168_MOESM7_ESM.zip]

Archive with 14 entries (11 files):
- Figure 7/
- __MACOSX/._Figure 7
- Figure 7/.DS_Store
- __MACOSX/Figure 7/._.DS_Store
- Figure 7/7B/
- __MACOSX/Figure 7/._7B
- Figure 7/7A/
- __MACOSX/Figure 7/._7A
- Figure 7/7B/7B.tif
- __MACOSX/Figure 7/7B/._7B.tif
- Figure 7/7A/7A_FLAG.tif
- __MACOSX/Figure 7/7A/._7A_FLAG.tif
- Figure 7/7A/7A_POLE1.tif
- __MACOSX/Figure 7/7A/._7A_POLE1.tif
